# Supplementary material for: Antibiotic-induced alterations and repopulation dynamics of yellowtail kingfish microbiota
Source: Anim Microbiome. 2020 Aug 3;2:26. doi: 10.1186/s42523-020-00046-4 (PMC7807502; doi:10.1186/s42523-020-00046-4)
Supplement: Supplementary file 1 — Additional file 1: Table S1. Water temperature (°C) recorded during the experiment. Table S2: Oxygen concentration (%) recorded during the experiment. Table S3: pH recorded during the experiment. Table S4: Salinity (‰) recorded during the experiment. Table S5: Ammonia concentration (ppm) recorded during the experiment. Table S6: Characteristics (weight and length) of the fish stocked in the 12 experimental tanks prior the start of the experiment. Table S7: Differential abundant ASVs found in the gut microbiota of fish housed in seacage and tanks. Table S8: Differential abundant ASVs found in the gut microbiota of fish treated with antibiotic and non-treated with antibiotic. Table S9: Pair-wise PERMANOVA results investigating the influence of time on the skin microbial communities. Table S10: Differential abundant ASVs found in the skin microbiota of fish treated with antibiotic and non-treated with antibiotic. [file 42523_2020_46_MOESM1_ESM.xlsx]

## Sheet: TableS1
Water temperature (℃) recorded during the experiment
Tank	Day0	Day1	Day2	Day3	Day4	Day5	Day6	Day7	Day8	Day9	Day10	Day11	Day12	Day13	Day14	Day15	Day16	Day17	Day18
1	14	13.6	13.5		12.7	13.4	13.4	13	12.9	12.9	13	13.4	13.2		13.3	13.2	12.9	12.9	13.4
2	14	13.6	13.5		12.7	13.4	13.4	13	12.9	12.9	13	13.4	13.2		13.3	13.2	12.9	12.9	13.4
3	14	13.6	13.5		12.7	13.4	13.4	13	12.9	12.9	13	13.4	13.2		13.3	13.2	12.9	12.9	13.4
4	14	13.6	13.5		12.7	13.4	13.4	13	12.9	12.9	13	13.4	13.1	13.1	13.3	13.2	12.9	12.9	13.4
5	14	13.6	13.5		12.7	13.4	13.4	13	12.9	12.9	13	13.4	13.2		13.3	13.2	12.9	12.9	13.4
6	14	13.6	13.5		12.7	13.4	13.4	13	12.9	12.9	13	13.4	13.2		13.3	13.2	12.9	12.9	13.4
7	14	13.6	13.5		12.7	13.4	13.4	13	12.9	12.9	13	13.4	13.2		13.3	13.2	12.9	12.9	13.4
8	14	13.6	13.5		12.7	13.4	13.4	13	12.9	12.9	13	13.4	13.1	13.2	13.3	13.2	12.9	12.9	13.4
9	14	13.6	13.5		12.7	13.4	13.4	13	12.9	12.9	13	13.4	13.2		13.3	13.2	12.9	12.9	13.4
10	14	13.6	13.5		12.7	13.4	13.4	13	12.9	12.9	13	13.4	13.2		13.3	13.2	12.9	12.9	13.4
11	14	13.6	13.5		12.7	13.4	13.4	13	12.9	12.9	13	13.4	13.2		13.3	13.2	12.9	12.9	13.4
12	14	13.6	13.5		12.7	13.4	13.4	13	12.9	12.9	13	13.4	13.2	13.2	13.3	13.2	12.9	12.9	13.4
Average	14	13.6	13.5		12.7	13.4	13.4	13	12.9	12.9	13	13.4	13.1833	13.1667	13.3	13.2	12.9	12.9	13.4

## Sheet: TableS2
Oxygen concentration (%) recorded during the experiment
Tank	Day0	Day1	Day2	Day3	Day4	Day5	Day6	Day7	Day8	Day9	Day10	Day11	Day12	Day13	Day14	Day15	Day16	Day17	Day18
1	105	111	106		100	99	99	98	92	94	95	96	97	93	95	95	95	95	97
2	109	124	109		97	97	95	101	96	99	97	100	100	96	99	100	97	99	100
3	110	114	107		101	101	101	98	93	95	93	98	97	94	97	98	96	98	99
4	115	125	119		102	101	100	97	91	97	95	97	97	95	95	97	95	98	97
5	116	116	114		106	107	107	100	95	98	97	99	98	95	98	98	95	97	98
6	111	112	107		100	100	100	100	94	96	93	97	98	94	97	97	96	96	98
7	115	115	113		102	101	102	99	93	95	92	97	96	94	96	98	95	96	99
8	112	115	111		101	98	102	100	93	95	91	93	97	92	92	96	94	95	94
9	110	110	104		100	101	103	100	92	93	93	98	98	94	95	97	94	97	98
10	110	113	113		109	107	103	100	92	95	93	95	98	95	94	98	94	97	97
11	104	120	120		91	96	97	101	94	97	92	96	98	95	97	98	96	98	97
12	106	107	104		95	94	97	100	91	93	93	93	95	91	95	96	94	95	97
Average	110.25	115.167	110.583		100.333	100.167	100.5	99.5	93	95.5833	93.6667	96.5833	97.4167	94	95.8333	97.3333	95.0833	96.75	97.5833

## Sheet: TableS3
pH recorded during the experiment
Tank	Day0	Day1	Day2	Day3	Day4	Day5	Day6	Day7	Day8	Day9	Day10	Day11	Day12	Day13	Day14	Day15	Day16	Day17	Day18
1		7.63	7.66		7.62				7.6	7.61	7.68				7.73	7.64	7.61	7.63
2		7.64	7.66		7.63				7.61	7.61	7.67				7.72	7.63	7.61	7.63
3		7.63	7.66		7.63				7.61	7.61	7.67				7.72	7.65	7.61	7.63
4		7.63	7.65		7.63		7.65	7.58	7.62	7.61	7.67		7.67	7.69	7.72	7.62	7.61	7.63
5		7.63	7.65		7.61				7.6	7.61	7.67				7.73	7.64	7.61	7.62
6		7.62	7.65		7.61				7.6	7.61	7.67				7.72	7.65	7.61	7.63
7		7.63	7.65		7.62				7.61	7.61	7.67				7.73	7.63	7.61	7.63
8		7.63	7.65		7.62		7.65	7.59	7.61	7.61	7.66		7.68	7.68	7.72	7.65	7.61	7.63
9		7.64	7.66		7.61				7.6	7.62	7.67				7.73	7.62	7.63	7.63
10		7.65	7.66		7.62				7.59	7.61	7.66				7.74	7.64	7.61	7.62
11		7.63	7.65		7.61				7.6	7.61	7.66				7.74	7.64	7.61	7.63
12		7.63	7.64		7.61		7.64	7.6	7.6	7.61	7.67		7.7	7.68	7.73	7.63	7.61	7.63
Average		7.6325	7.65333		7.61833		7.64667	7.59	7.60417	7.61083	7.66833		7.68333	7.68333	7.7275	7.63667	7.61167	7.62833

## Sheet: TableS4
Salinity (‰) recorded during the experiment
Tank	Day0	Day1	Day2	Day3	Day4	Day5	Day6	Day7	Day8	Day9	Day10	Day11	Day12	Day13	Day14	Day15	Day16	Day17	Day18
1		36						36			37		36						36
2		36						36			37		36						36
3		36						36			37		36						36
4		36						36			37		36						36
5		36						36			37		36						36
6		36						36			37		36						36
7		36						36			37		36						36
8		36						36			37		36						36
9		36						36			37		36						36
10		36						36			37		36						36
11		36						36			37		36						36
12		36						36			37		36						36
Average		36						36			37		36						36

## Sheet: TableS5
Ammonia concentration (ppm) recorded during the experiment
Tank	Day0	Day1	Day2	Day3	Day4	Day5	Day6	Day7	Day8	Day9	Day10	Day11	Day12	Day13	Day14	Day15	Day16	Day17	Day18
1
2
3
4					<0.25		0	0	0	0	0		0	0	<0.25	<0.25	<0.25
5
6
7
8					<0.25		0	0	0	0	0		0	0	<0.25	<0.25	<0.25
9		<0.25	<0.25
10		<0.25	<0.25
11		<0.25	<0.25
12					<0.25		0	0	0	0	0		0	0	<0.25	<0.25	<0.25
Average		<0.25	<0.25		<0.25		0	0	0	0	0		0	0	<0.25	<0.25	<0.25

## Sheet: TableS6
Characteristics (weight and length) of the fish stocked in the 12 experimental tanks prior the start of the experiment.
TANK 1	Weight (kg)	Length (cm)		TANK 2	Weight (kg)	Length (cm)		TANK 3	Weight (kg)	Length (cm)		TANK 4	Weight (kg)	Length (cm)		TANK 5	Weight (kg)	Length (cm)		TANK 6	Weight (kg)	Length (cm)
	1.775	50			1.581	47			1.675	50.5			1.545	47			1.73	49			1.676	48.5
	1.853	50			1.62	48.5			1.781	50			1.69	50			1.594	46.5			1.504	47
	1.632	48.5			1.505	47			1.608	47.5			1.381	45.5			1.81	50			1.516	47.5
	1.686	49			1.72	50			1.575	47.5			1.645	48.5			1.723	48.5			1.686	48.5
	1.682	48			1.636	48.5			1.498	46			1.671	49			1.811	51			1.339	45
	1.762	48.5			1.584	48.5			1.625	47.5			1.652	49			1.747	50.5			1.854	50
	1.64	49			1.657	49			1.636	47.5			1.826	50.5			1.81	51			1.508	48
	1.653	48.5			1.249	45.5			1.6	48.5			1.505	47.5			1.773	50			1.821	49.5
	1.761	51.5			1.678	48.5			1.694	50			1.705	47.5			1.294	45			1.644	49
	1.934	49.5			1.485	47			1.807	51			1.771	49.5			1.33	46.5			1.553	49
	1.599	48			1.786	49			1.624	48			1.734	48.5			1.62	49			1.403	47
	1.703	50			1.794	50.5			1.733	49.5			1.801	49			1.684	49.5			1.706	50.5
TOTAL	20.68			TOTAL	19.295			TOTAL	19.856			TOTAL	19.926			TOTAL	19.926			TOTAL	19.21
AVERAGE	1.72333	49.2083		AVERAGE	1.60792	48.25		AVERAGE	1.65467	48.625		AVERAGE	1.6605	48.4583		AVERAGE	1.6605	48.875		AVERAGE	1.60083	48.2917
TANK 7	Weight (kg)	Length (cm)		TANK 8	Weight (kg)	Length (cm)		TANK 9	Weight (kg)	Length (cm)		TANK 10	Weight (kg)	Length (cm)		TANK 11	Weight (kg)	Length (cm)		TANK 12	Weight (kg)	Length (cm)
	1.743	50			1.855	49			1.968	52			1.84	51			1.521	47.5			1.858	50.5
	1.801	51.5			1.644	48			1.612	49			1.897	50.5			1.258	44.5			1.357	45.5
	1.65	50.5			1.772	50			1.669	49.5			1.875	51			1.486	45.5			1.834	50
	1.712	49			1.723	49.5			1.665	48			1.618	50			1.796	50.5			1.828	51
	1.847	50.5			1.887	52			1.653	49.5			1.869	49			1.683	50.5			1.8	50
	1.785	50.5			1.725	50			1.835	50			1.96	52			1.614	48			1.502	47.5
	1.726	48			1.571	48.5			1.556	47.5			1.836	49.5			1.531	46			1.723	50
	1.621	47			1.721	48.5			1.341	46.5			1.856	50.5			1.46	48			1.663	48
	1.634	47.5			1.705	51			1.744	47			1.91	50.5			1.574	47.5			1.713	49
	1.654	51			1.526	48			1.73	48.5			2.001	52			1.135	43			1.759	49
	1.541	47			1.992	52			1.89	50			1.935	52			1.728	48.5			1.517	47.5
	1.709	49.5			1.643	49.5			1.987	52			1.953	51			1.615	47.5			1.704	49
TOTAL	20.423			TOTAL	20.764			TOTAL	20.65			TOTAL	22.55			TOTAL	18.401			TOTAL	20.258
AVERAGE	1.70192	49.3333		AVERAGE	1.73033	49.6667		AVERAGE	1.72083	49.125		AVERAGE	1.87917	50.75		AVERAGE	1.53342	47.25		AVERAGE	1.68817	48.9167

## Sheet: TableS7
Differential abundant ASVs found in the gut microbiota of fish housed in seacage and tanks
ASV	baseMean	log2FoldChange	lfcSE	stat	pvalue	padj	Kingdom	Phylum	Class	Order	Family	Genus	Species
2987622bcea36c5b34bc32ce0c037486	2435.52	5.73889	1.75779	3.26484	0.00109526	0.0338846	Bacteria	Spirochaetes	Spirochaetia	Brevinematales	Brevinemataceae	Brevinema	uncultured spirochete
ed1a4b07d3435c713e709e90a790564d	14.8856	-7.68441	2.37412	-3.23674	0.00120902	0.035204	Bacteria	Bacteroidetes	Bacteroidia	Flavobacteriales	Crocinitomicaceae	Brumimicrobium	Brumimicrobium sp. N62
f863c9cb4d62cb5b3b5b3bf03080c61b	19.5954	-7.75211	2.22794	-3.47949	0.000502364	0.016578	Bacteria	Bacteroidetes	Bacteroidia	Flavobacteriales	Flavobacteriaceae	Mesonia	Salegentibacter sp. p68
82143ef78eb89dbdf71ed343a4628832	33.2414	-8.84854	2.27211	-3.89441	9.84381e-05	0.00487269	Bacteria	Proteobacteria	Gammaproteobacteria	Alteromonadales	Marinobacteraceae	Marinobacter	unclassified
b5c58e6d56b3a2b418d1e6247fa6020d	11.4406	-7.31122	2.062	-3.54569	0.00039158	0.0149102	Bacteria	Proteobacteria	Gammaproteobacteria	Alteromonadales	Marinobacteraceae	Marinobacter	Marinobacter sp. H3(2009)
00f3ff95fa9c8844d36417ddf09f8380	66.9581	-9.52962	2.1019	-4.53381	5.79287e-06	0.000573494	Bacteria	Proteobacteria	Gammaproteobacteria	Oceanospirillales	Halomonadaceae	Cobetia	unclassified
0643d9d49aa3d54f3d0f09110537846b	30.9708	-8.75123	2.1577	-4.05582	4.9959e-05	0.00309121	Bacteria	Proteobacteria	Gammaproteobacteria	Oceanospirillales	Halomonadaceae	Halomonas	unclassified
bc611b6d2ec009ffb4ee97065d829bd1	25.4946	-8.45895	2.42231	-3.4921	0.000479239	0.016578	Bacteria	Proteobacteria	Gammaproteobacteria	Pseudomonadales	Moraxellaceae	Psychrobacter	unclassified
5a91d809a445a493a05fb327fca345d5	15.2095	-7.72884	2.1151	-3.65413	0.000258058	0.0116126	Bacteria	Proteobacteria	Gammaproteobacteria	Alteromonadales	Pseudoalteromonadaceae	Pseudoalteromonas	unclassified
928408f4eb57b58bb8496f899bb93389	55.1317	-9.57913	2.21201	-4.33051	1.48761e-05	0.00122728	Bacteria	Proteobacteria	Gammaproteobacteria	Alteromonadales	Pseudoalteromonadaceae	Pseudoalteromonas	unclassified
ee0a958a050cfe222fa2fa1b295609d1	181.896	-11.3021	2.19276	-5.15427	2.54626e-07	4.20133e-05	Bacteria	Proteobacteria	Gammaproteobacteria	Alteromonadales	Pseudoalteromonadaceae	Pseudoalteromonas	unclassified
5b225fd1347c24c1285b33cb462474d7	53.8731	-26.9556	2.64338	-10.1974	2.03692e-24	1.00828e-21	Bacteria	Proteobacteria	Gammaproteobacteria	Alteromonadales	Pseudoalteromonadaceae	Pseudoalteromonas	unclassified
b25d705eb23d3ed8d83afcc46ff91023	225.442	-7.87301	1.62901	-4.83301	1.34482e-06	0.000166421	Bacteria	Proteobacteria	Gammaproteobacteria	Alteromonadales	Pseudoalteromonadaceae	Pseudoalteromonas	unclassified
984a138b195c1546cb4914a57ff4e975	29.7056	-8.67804	2.40539	-3.60775	0.000308866	0.0127407	Bacteria	Proteobacteria	Gammaproteobacteria	Alteromonadales	Pseudoalteromonadaceae	Pseudoalteromonas	unclassified
5c06c95e9d3bef1f99680b211f743758	280.065	-8.52781	2.05381	-4.15219	3.29304e-05	0.00232865	Bacteria	Proteobacteria	Gammaproteobacteria	Alteromonadales	Pseudoalteromonadaceae	Pseudoalteromonas	unclassified
b596d2ce8106bc8e5534e829cf6303e5	26.8457	-8.54232	2.18167	-3.9155	9.02175e-05	0.00487269	Bacteria	Proteobacteria	Gammaproteobacteria	Alteromonadales	Pseudoalteromonadaceae	Pseudoalteromonas	unclassified
96282be5d768c9e80851d391bd698feb	42.4116	21.8954	3.14588	6.96004	3.40185e-12	8.41958e-10	Bacteria	Proteobacteria	Gammaproteobacteria	Vibrionales	Vibrionaceae	Aliivibrio	unclassified

## Sheet: TableS8
Differential abundant ASVs found in the gut microbiota of fish treated with antibiotic and non-treated with antibiotic.
ASV	baseMean	log2FoldChange	lfcSE	stat	pvalue	padj	Kingdom	Phylum	Class	Order	Family	Genus	Species
2987622bcea36c5b34bc32ce0c037486	3538.45	-12.0976	1.66285	-7.27521	3.4588e-13	3.24781e-10	Bacteria	Spirochaetes	Spirochaetia	Brevinematales	Brevinemataceae	Brevinema	uncultured spirochete
524d4e332769bad5d50a40c9c46db145	1879.71	-7.62165	1.48616	-5.12842	2.9218e-07	9.14525e-05	Bacteria	Spirochaetes	Spirochaetia	Brevinematales	Brevinemataceae	Brevinema	uncultured spirochete
5174f4aa9aa296ff5e30846f5a665c20	969.175	-9.90533	1.70941	-5.79458	6.84914e-09	3.21567e-06	Bacteria	Proteobacteria	Gammaproteobacteria	Vibrionales	Vibrionaceae	Aliivibrio	unclassified

## Sheet: TableS9
Pair-wise PERMANOVA results investigating the influence of time on the skin microbial communities.
pairs	Df	SumsOfSqs	F.Model	R2	p.value	p.adjusted
T0vsT1	1	0.325511	2.55134	0.154147	0.001	0.006
T0vsT2	1	0.551891	5.94727	0.29815	0.001	0.006
T0vsT3	1	1.12224	12.7915	0.477446	0.001	0.006
T1vsT2	1	0.592785	5.52219	0.282867	0.001	0.006
T1vsT3	1	1.16844	11.4237	0.449333	0.001	0.006
T2vsT3	1	0.629703	9.32964	0.399905	0.002	0.012

## Sheet: TableS10
Differential abundant ASVs found in the skin microbiota of fish treated with antibiotic and non-treated with antibiotic.
ASV	baseMean	log2FoldChange	lfcSE	stat	pvalue	padj	Kingdom	Phylum	Class	Order	Family	Genus	Species
51aa2da5026604a6976bc6d7c50392a2	1.36563	19.6466	2.94078	6.68076	2.37712e-11	7.55926e-09	Bacteria	Bacteroidetes	Bacteroidia	Flavobacteriales	Flavobacteriaceae	Tenacibaculum	unclassified
67841822561c63c0acbc97f343ad1571	11.4628	7.08238	1.83661	3.85622	0.000115152	0.0104624	Bacteria	Proteobacteria	Gammaproteobacteria	Oceanospirillales	Oleiphilaceae	Oleiphilus	uncultured Oleiphilus sp.
172d3e413675bc8a3b8e154706663aa6	26.8014	3.98485	0.761773	5.23102	1.68579e-07	2.6804e-05	Bacteria	Proteobacteria	Gammaproteobacteria	Oceanospirillales	Oleiphilaceae	Oleiphilus	uncultured gamma proteobacterium
706afe657aa3a94c4606e4f25fe31378	4.99959	5.50353	1.26985	4.334	1.46424e-05	0.00155209	Bacteria	Proteobacteria	Gammaproteobacteria	Oceanospirillales	Oleiphilaceae	Oleiphilus	uncultured bacterium
b070273d0cd7eb55cfce1094428e4931	24.671	2.81012	0.591598	4.75005	2.03369e-06	0.000258685	Bacteria	Proteobacteria	Gammaproteobacteria	Oceanospirillales	Saccharospirillaceae	uncultured	unclassified
fe0d1d00baef546997e1dcde558b7c00	3.37808	3.7438	1.07539	3.48133	0.000498934	0.0396653	Bacteria	Proteobacteria	Gammaproteobacteria	Alteromonadales	Alteromonadaceae	Glaciecola	Glaciecola nitratireducens FR1064
e89affe5dc1c457480147267abc834ed	8.33955	5.33219	0.896754	5.9461	2.74606e-09	5.82164e-07	Bacteria	Proteobacteria	Gammaproteobacteria	Alteromonadales	Alteromonadaceae	Glaciecola	Cylindrotheca closterium
d98a4430aac608f33ade029bd3483400	19.1513	6.18796	0.89615	6.90505	5.01851e-12	3.19177e-09	Bacteria	Proteobacteria	Gammaproteobacteria	Alteromonadales	Alteromonadaceae	Paraglaciecola	unclassified
